# Supplementary material for: Impact of Susceptibility on Plant Hormonal Composition during Clubroot Disease Development in Canola (Brassica napus)
Source: Plants (Basel). 2023 Aug 9;12(16):2899. doi: 10.3390/plants12162899 (PMC10459861; doi:10.3390/plants12162899)
Supplement: Supplementary file 1 [file plants-12-02899-s001.zip]

Archive with 1 entries (1 files):
- plants-2528286-supplementary.pdf
